# Supplementary material for: Photocatalytic H2 Production by Visible Light on Cd0.5Zn0.5S Photocatalysts Modified with Ni(OH)2 by Impregnation Method
Source: Int J Mol Sci. 2023 Jun 6;24(12):9802. doi: 10.3390/ijms24129802 (PMC10298706; doi:10.3390/ijms24129802)
Supplement: Supplementary file 1 [file ijms-24-09802-s001.zip]

Archive with 3 entries (2 files):
- ijms-2408312-supplementary/
- ijms-2408312-supplementary/H2-production from CZS-10Ni-I.mp4
- ijms-2408312-supplementary/Supplementary Materials.pdf
